# Supplementary material for: Intranasal Administration of Dolutegravir-Loaded Nanoemulsion-Based In Situ Gel for Enhanced Bioavailability and Direct Brain Targeting
Source: Gels. 2023 Feb 3;9(2):130. doi: 10.3390/gels9020130 (PMC9956165; doi:10.3390/gels9020130)
Supplement: Supplementary file 1 [file gels-09-00130-s001.zip]

Archive with 1 entries (1 files):
- gels-2201249-supplementary.pdf
